# Supplementary material for: Conservation Genetics of the Critically Endangered Southern River Terrapin (Batagur affinis) in Malaysia: Genetic Diversity and Novel Subspecies Distribution Ranges
Source: Biology (Basel). 2023 Mar 29;12(4):520. doi: 10.3390/biology12040520 (PMC10136168; doi:10.3390/biology12040520)
Supplement: Supplementary file 1 [file biology-12-00520-s001.zip]

Archive with 1 entries (1 files):
- biology-2194897-supplementary.pdf
